# Supplementary material for: Optimization of Encapsulation by Ionic Gelation Technique of Cryoconcentrated Solution: A Response Surface Methodology and Evaluation of Physicochemical Characteristics Study
Source: Polymers (Basel). 2022 Mar 4;14(5):1031. doi: 10.3390/polym14051031 (PMC8914933; doi:10.3390/polym14051031)
Supplement: Supplementary file 1 [file polymers-14-01031-s001.zip]

Archive with 1 entries (1 files):
- polymers-1607397-supplementary.pdf
